# Supplementary material for: A family of auxin conjugate hydrolases from Solanum lycopersicum and analysis of their roles in flower pedicel abscission
Source: BMC Plant Biol. 2019 Jun 3;19:233. doi: 10.1186/s12870-019-1840-9 (PMC6547480; doi:10.1186/s12870-019-1840-9)
Supplement: Supplementary file 4 — The raw data of GC-MS IAA content. (XLSX 10 kb) [file 12870_2019_1840_MOESM4_ESM.xlsx]

## Sheet: Sheet1
No.	Sample name	number	Sample concentration (ng/ml)	Sample weight (g)	Sample volume (ml)	IAA content (ng/g)	STDEV
fig.5	oh ck	1	2375.1	16.72	1	142.051	8.90981
		2	1665.6	10.77	1	154.652
	oh IAA-Ile	1	1504.6	10.74	1	140.093	7.80111
		2	1396.4	9.24	1	151.126
	2h ck	1	2118.4	15.39	1	137.648	1.69814
		2	2270.2	16.21	1	140.049
	2h IAA-Ile	1	1238.9	8.7	1	142.402	6.79408
		2	1436.5	9.45	1	152.011
	4h ck	1	2318.6	16.44	1	141.034	6.34372
		2	2757.1	18.38	1	150.005
	4h IAA-Ile	1	3296.6	17.34	1	190.115	4.23965
		2	3282.9	16.74	1	196.111
	8h ck	1	925.7	12.5	1	74.056	1.38721
		2	1195	15.72	1	76.0178
	8h IAA-Ile	1	2596.3	18.28	1	142.03	2.12056
		2	2292.9	15.81	1	145.028
	16h ck	1	468.7	9.19	1	51.0011	2.14865
		2	489.6	9.06	1	54.0397
	16h IAA-Ile	1	1049.9	10.71	1	98.0299	2.81785
		2	1093.6	10.72	1	102.015
fig.10	ck	1	2459.8	17.32	1	142.021	24.9967
		2	3040	18.2	1	167.033
		3	1652.6	14.12	1	117.04
	VIGS1+5+6	1	1384.3	21.97	1	63.0086	12.0028
		2	1378.9	18.38	1	75.0218
		3	1174.9	23.03	1	51.0161
